# Supplementary material for: Association between Protein Intake and Diabetes Complications Risk Following Incident Type 2 Diabetes: The EPIC-Potsdam Study
Source: Metabolites. 2024 Mar 19;14(3):172. doi: 10.3390/metabo14030172 (PMC10972425; doi:10.3390/metabo14030172)
Supplement: Supplementary file 1 [file metabolites-14-00172-s001.zip]

Archive with 1 entries (1 files):
- metabolites-2906722-supplementary.pdf
